# Supplementary material for: Effects of Dietary Nano-Zinc Oxide Supplementation on Meat Quality, Antioxidant Capacity and Cecal Microbiota of Intrauterine Growth Retardation Finishing Pigs
Source: Foods. 2023 May 4;12(9):1885. doi: 10.3390/foods12091885 (PMC10178521; doi:10.3390/foods12091885)
Supplement: Supplementary file 1 [file foods-12-01885-s001.zip]

Archive with 1 entries (1 files):
- foods-2312769-supplementary.pdf
